# Supplementary material for: Identification of New Non-BBB Permeable Tryptophan Hydroxylase Inhibitors for Treating Obesity and Fatty Liver Disease
Source: Molecules. 2022 May 25;27(11):3417. doi: 10.3390/molecules27113417 (PMC9182086; doi:10.3390/molecules27113417)
Supplement: Supplementary file 1 [file molecules-27-03417-s001.zip]

Archive with 1 entries (1 files):
- molecules-1683509-supplementary.pdf
